# Supplementary material for: Bioactive Compounds of Sea Mustard (Undaria pinnatifida) Waste Affected by Drying Methods
Source: Foods. 2024 Nov 26;13(23):3815. doi: 10.3390/foods13233815 (PMC11639787; doi:10.3390/foods13233815)
Supplement: Supplementary file 1 [file foods-13-03815-s001.zip]

Archive with 1 entries (1 files):
- foods-3301144-supplementary.pdf
